# Supplementary material for: Providing effective and efficient hospital admission avoidance inpatient care: a systematic realist review of Norwegian municipal inpatient acute care services
Source: BMC Health Serv Res. 2026 Apr 29;26:834. doi: 10.1186/s12913-026-14621-z (PMC13270756; doi:10.1186/s12913-026-14621-z)
Supplement: Supplementary file 3 — Supplementary Material 3: Initial programme theories- All stages in formulation of initial programme theories [file 12913_2026_14621_MOESM3_ESM.xlsx]

## Sheet: Initial rough program theories
	Initial rough programme theories										Main Intended Outcomes affected
	Article/Setting	If, there is, (Mechanisms)		then (Outcomes)		Because/Due to (Contexts)		Remarks	Location	Overarching theme		Other outcomes achieved
A	Rf. 6, Johannessen and Steihaug (2020)							Data collected- 2017
	2 MIPACs in eastern Norway MIPAC1: started 2014, 16 beds, collaboration of 7 municipalities MIPAC2: started 2016, 6 beds, collaboration of 5 municipalities	there is lack of physicians at night (M1)		GPs prefer to refer the patients to the hospital		uncertainty about the medical competence of staff			p76, c1, mid introduction	Staffing	IO2
		the admission criteria is too narrow and rigid		GPs strived to find the target group		the target group according to the criteria are quite limited in practice		more patients without clarified diagnosis should be accepted	P78, c1, mid	Admission criteria	IO2
		Physicians and nurses are forced to accept the patients who needed nursing care		the intended outcome of AAIC services are not (optimally achieved)/ AAIC services will end up being misused as transitory intermediate care		of constant shortage of beds in nursing homes and overburdened home-based services, and health authoritie's strenous efforts to expand home-based services			P78, c1, mid-bottom	Pressure or different expectations/goals	IO2
		lack of physicians at night (M1)		it burdens the hospital and physicians with additional work and frustrates patients with long waiting times and further transportation		GPs are worried about the safety of the patients at night and use the diagnostic loop			p78, c2, mid	Staffing	IO2
		AAIC services are co-located with emergency primary care centres		leads to 1. better patient flows 2. improved interprofessional collaboration and 3. admittance of appropriate patients to the units		availability of physicians 24-hours of co-location and availbility of different professionals			p78, c2, bot	Location	IO1	IO4
		AAIC services are co-located with nursing homes		lead to more efficient use of reources		the flexibility in the use of beds and healthcare professionals			p78, c2, bot	Location	IO3
		AAIC service is located near the hospital in the larger municipality in case of municipal cooperation		AAIC service is expensive for the smaller municipalities		smaller municipalities prefer hopsital due to the proximity of AAIC and hospital, capitation payment to the larger municipality			p79, c1, top	Location and intermunicipal cooperation	IO3
		admission criteria are strict and application procedures are time consuming and cumbersome		GPs prefer hospitals		physicians at AAIC services demand information that are difficult to obtain during home visits requiring several phone calls back and forth			p79, c1, mid	Admission criteria	IO2
		AAIC services and purchaser office use different reporting routines and computer system		collaboration is hampered		nurses have to document revised care plans to the purchaser's office before discharge which they perceive to be time consuming; and staff at purchaser's office think the application procedure is unstructured			p79,c1, bot	Collaboration and communication	IO4
		Lack of communication between AAIC service providers and provider's office		loss of patient's confidence on the service		staffs at AAIC services promise services to the patient that are not possible on behalf of the pruchaser's office			p79, c2, top	Collaboration and communication	IO4
		conflict of interests between different AAIC service providers, (disagreements about which patients are medically appropriate for AAIC service)		collabroation between AAIC service providers and other partners is challenged		different expectations of collaborating partners from AAIC services, 1. AAIC service staffs are more focused on patient's appropriateness for the unit, 2. Providers in purchasing office and home based service want the patients to stay in the units as long as possible to relieve home-based services.			p80, c2.mid-bot	Collaboration and communication	IO4
B	Rf. 3, Nystrøm and Lurås (2021)							Data collected- 2020
	5 MIPACs with 4 to 11 beds in southeast Norway 3 located within emergency services 2 located within 5 to 15 mins from emergency services use diagnostic loop (timeframe of 6 hours within which hospitals must confirm the transfer of patients to units)	there is uncertainty in making a tentative or preliminary diagnosis		GPs or PCPs utilise diagnostic loop before admitting the patient to AAIC units		lack of time, medical records, laboratory tests and patient's own narratives GPs or PCPs feel legally, medically and ethically responsible for making the right decision			p4	Diagnostic facilities	IO2	IO3
		GPs or PCPs utilise diagnostic loop in hopsitals		they feel more secure about the patient		availability of extended diagnostic facilities, patient have more clarity and AAIC unit receive treatment plan from the hospital				Diagnostic facilities	IO2	IO3
		GPs or PCPs utilise diagnostic loop using hospitals services		1. patients might get negatively affected 2. AAIC staff feel safe enough to accept the patient		1. exposure to long waiting times in the emergency department and hospital atmosphere 2. hospitals provide clear diagnosis and treatment plan			p5, c1, top- mid	Diagnostic facilities	IO1
		patients had previous experience of staying in AAIC units		they prefer to be admitted to similar units than hospitals		1 . Negative experiences at hospitals like long waiting times in over-crowded emergency departments or being placed in corridors 2. AAIC units are local and family are able to visit, rooms are pleasant and spacious			p5, c1, mid-bot	Patient preference	IO1
		AAIC service units are staffed with personnel having wide range of medical expertise and hospital physicians		GPs or physicians are less concerned and feel safer to refer the patients to AAIC service units		relatively high morbidity among patients eligible for admittance to AAIC service units and need for advanced medical treatment in primary health care			p5, c1, bot. c2, top	Staffing	IO1
		Physician at AAIC units fulfill minimum competence required to work in these units like internal medicine or general medicine		they can handle the demanding job of being the in-charge of the units		unlike hospitals where there is a team collaboration, physicians have the sole medical responsibility and it can be quite demanding			p5, c2, mid	Staffing	IO1
		AAIC services are staffed with nurses all day and physicians only during the day time		GPs are concerned for the safety of the patient and prefer to refer the patient to hospitals or use the diagnostic loop		limited opportunities to reevaluate the patient's medical diagnosis and lack of trust on the comptence of nurses in AAIC units		what if the patient's condition worsens during the night	p5, c2, bot	Staffing	IO2	IO4
		AAIC physicians are very demanding regarding the kind of patients they admit		collaboration between GPs and physicians at AAIC units is challenging		different interpretations of admission criteria and patient's conditions			p6, c1, mid	Admission criteria and collaboration	IO2
		AAIC service units are staffed with doctors only during the day		leads to complicated communication between the nurses and GPs		there is more discussion and disagreements on the admission of the patient as a result of difference in professional capacity		Nurses wanted GPs to develop a treatment plan whereas GPs want to talk to fellow physician to discuss both diagnosis and treatment plan together	p6,c1,bot	Staffing and collaboration	IO4
		Patient's/relatives' expectations and desires are mapped with patient's consent (good communication is ensured)		easier to ensure patient's and relatives' involvement in deciding the level of treatment		patients and relatives might have unrealistic expectations on treatment and admittance, and conflict on idea of professionally sound practice		involoving the patient in his/her assessment	p6, c2, top-mid	User involvement	IO1
		user (patients and relatives) involvement in the treatment cannot be ensured due to time of the day and limited time to make deicisions		might lead to lower patient and relatives satisfaction and worsening health outcomes		usually relatives have more complete and comprehensive idea of patient's functional status and patient's habitual condition		relatives and families might not have the capacity to look after the patient even if the patient wanted home-based care	p6,c2,bot	User involvement	IO1
		heirarchial imbalance between hospital physicians and GPs		GPs prefer to send the patients to AAIC units		two different traditions: primary care and specialist health care			p6, c1, top-mid	Collaboration	IO2	IO4
		GPs are not informed about the medical competence of personnel in AAIC units		more likely to refer the patients to hopsitals		GPs lack the overview of the competence of AAIC personnels			p8, c2, bot	Information and staffing	IO2
C	Rf. 9, Johanessen and Steihaug (2019)							Data collected- 2017
	2 MIPACs in eastern Norway 1 MIPAC has 16 beds for 7 municipalities, opened in 2014 1 MIPAC has 6 beds for 5 municipalities, opened in 2016	providers of different professions and workplaced have different opinions on whether patients were suitable for AAIC service unit		collaboration between them is challenging		unclear/different understanding of admission criteria			p4, c1, mid	Admission criteria and collaboration	IO4
		Admission criteria are vague		Misuse of the AAIC services/ AAIC services are not optimally utilised to relieve hospitalisations		Patients with an urgent need for treatment and care declined at the expense of patients with less complicated situations			p4,c1,mid-bot	Admission criteria	IO2
		Overly restrictive admission criteria and cumbersome application procedure with requirement of detailed care plans with large amount of patient information		leads to cumbersome collaborations and preference of GPs or physicians to refer patients to hospitals		limited time, acute situation of the patient and unavailability of diagnostic tools			p4, c1, bot	Addmission criteria and procedure	IO2	IO4
		Collaboration of municipalities for AAIC services		might lead to complications in collaboration between AAIC service units and home based service		different municipalities use different reporting routines and computer systems			p4, c2, mid	Intermunicipal collaboration	IO4
		AAIC services use diagnostic loops		1. negatively affects the patients 2. frustrates hospital physicians 3. ensures safety of the patient		1. they have to wait for long times unattended without anything happening 2. physicians have a lot of other tasks to perform 3. provides clear diagnosis of the patient condition			p4, c2, bot	diagnostic loops	IO1	IO2
		Physicians have full-time positions in the AAIC services		1. leads to better care for the patients and better prcocedure system 2. nurses feel safer and less stressed		1. physicians and nurses work together on systematic review of drugs and check on all patients regularly 2. nurses do not have to wait for the physicians for consultations if the patient's condition worsens			p4,c2,bot p5, c1, top	Staffing	IO1	IO2
		AAIC beds are used more for patients in need of comprehensive care than acute medical care		1. failure to attain the official mission of relieving hospital admissions 2. physicians are not satisfied with their job and might resign		constant pressure from collaborators to fill up the beds			p5, c1, mid	Improper utilisation	IO2
		Patients are admitted in AAIC services		leads to better preceived care and patient satisfaction		AAIC staffs are kind and have skills in pain management, developing nutritional plans, communication skills			p5, c1, bot.	User perception	IO1
		many physicians working part-time		leads to patient frustration		they have to related to many different physicians during the stay and have to repeat their medical history many times			p5, c1, bot	Staffing and patient satisfaction	IO1
		patients in need of comprehensive long term care are admitted to AAIC services		leads to patient dissatisfaction and not necessarily better outcomes		the stay is too short as governed by strict discharge regulation (3-5 days)			p5,c2, mid	Patient suitability and satisfaction	IO1
		strict admission criteria		leads to waste of resources and opportunity costs		intended patient group is very limted or practically do not exist whereas there is a huge need of places/beds in nursing home		Unit just wants uncomplicated, fully diagnosed patients	p5,c2,bot	Admission criteria	IO3
		AAIC staffs and purchaser's office staffs are not wary and respectful of each others work		leads to challenging coolaboration		staffs at purchaser's office argue that medical documentation in connection to patients' discharges is insufficient whereas nurses complain that purchaser's office staffs extensive demands for thorough reports require several hours of work			p6,c2,top	Collaboration	IO4
		considerable lack of beds in long term care service or lack of resources in municipality for long term care		misuse of AAIC service/beds		free AAIC beds			p6, c2, mid	Organisation	IO2
		providers have conflicting responsibilities, goals, tasks and clinical roles		leads to tensions and challenges in coolaboration		they have problems viewing situations from other provider's perspective and interpret guidelines and functions in a way that suits their reponsibilities and workplace		GPs have to admit patients, AAIC are too afraid of getting too ill patients, home-based services are over loaded and want the patients to stay in AAIC service as long as possible	p6,c2,mid	Collaboration	IO4	IO2
		providers get more time and opportunities to get to know each other		providers will engage in professional and interprofessional collaboration		developing trust and relationships requires time and there is time pressure for home-based services and there is lack of places to meet face to face			p6,c2,bot	Collaboration	IO4
		a new service unit constitutes increased bureaucratic levels		collaboration is hindered leading to impeding a smooth patient flow		providers having to go through new procedures and more collaborating partners for physicians, nurses, purchaser's office and home-based service providers			p6,c2. p7, c1, top	Collaboration	IO4	IO1
		several physicians working part-time		treatment plans will be ineffective		new treatment plans are often initiated instead of adhering to the original ones			p7,c1,top	Staffing	IO1
D	Rf. 10, Leonardsen and Busso							Data collected- 2014 to 2015
	5 MIPACS established as intermunicipal collaboration in south-eastern Norway with 4-11 beds 1 MIPAC has dedicated physician	physicians are not present at all times in AAIC service units OR physicians are present in AAIC units 24 hour		challenge in collaboration and handovers of the patients optimal communication and collaboration is maintained		physicians like to someone at the same professional level and do not prefer to talk to nurses about whether to refer the patient and where to refer them due to their limited professional knowledge GPs feel they have equal collaborative partners in physicians of the same professional level			p176, c1, top	Staffing and collaboration	IO4	IO1
		GP's uncertainty about their responsibility towards the patient		GPs prefer to refer the patient in the hospital and leads to suboptimal handovers and increased risk of re-admissions		GP's responsibility ends when the patients are referred to the hopsital whereas in AAIC service units, they are responsible if the patient's condition worsens after admission			p176, c2, top-mid	Lack of trust	IO2	IO1, IO3, IO4
		collaboration between GPs and hospital physician is challenging		leads to a clinical pathway for patients that are not smooth and a system that is not coordinated		hospital physicians think they are superior to the GPs and do not think for the patients			p176, c1, bot	Collaboration	IO4
		focus is put on improving collaboration and agreement on the distribution of responsibility between different healthcare levels		implementation of alternatives to general hosptials will succeed		there has been increased pressure due to complex and intense workload and initiatives to move care from hospitals to the community			p177,c2,top-mid	Collaboration	IO4
E	Rf. 13, Leonardsen and Busso							Data collected- 2014 to 2015
	5 MIPACs in Østfold county	AAIC services are staffed with professional nurses and doctors		patients felt safe and the perceived quality of treatment was comparable to hospitals		personnel in AAIC units have the ability to observe and evaluate each patient's condition continuously and take necessary action			p320, c1	Staffing and patient experience	IO1
		AAIC service units have limited diagnostic and treatment options, and competence		patients are sceptic about the quality of the services provided		they value being diagnosed faster than abstract things like kindness			p321, c1, top	Patient experience with facilities	IO1
		AAIC services are located closer to home		patients are more satisfied with the care		they do not have travel to the hospital which is away from home and it is easier for the relatives to come and visit			p321, c1, mid	Geographical location	IO1
		AAIC services have single rooms for each patient		patients are more satisfied with the care		it enables self-chosen seclusion or socialising with other patients, more opportunities to relax and more privacy			p321, c2, top	Physical environment and patient satisfaction	IO1
		AAIC has enough competent staffs to look after the patients		they feel more secure and satisfied with the care		they do not have to go through long waiting times, staffs have enough time observe and follow up each patient, and respond quickly whenever needed, partly also because the workload in AAIC units is lower than hosptials			p321, c2, mid-bot	Waiting times and patient satisfaction	IO1
	Rf. 21, Pearson and Anderson (2014)	PT1		PT2				Realist review
E		The place of care and timing of transition to it is decided in consultation with the service user based on the pre-agreed objectives of care and the location that is most likely to enable the service user to reach these objectives		Health and social care professionals work in an integrated fashion with each other and carers							IO1	IO2
F	Rf. 28, Skinner (2015)							Data collected- 2014/2015
	9 MIPACs representing all KAD models started before 2014	a muncipality is small in size with clear conditons and few doctors		GPs will be more informed about the AAIC service and refer more patients to AAIC units		it is easier to dissemiante information to a small number of GPs compared to larger municipalities			p27,mid	Size and communication	IO2
	Main theme of the paper- geographical distance, information dissemination, strict admission procedures, GP's confidence in the offer, GPs knowledge in the offer, tradition of treatment, over-establishment	munipality is located further away from the service, for eg. In intermunicipal cooperation where smaller municiaplity are located away from service		service utilisation is affected		the GPs knowledge decreases the further away they are from the service			p27, bot	Distance and communication	IO2
		the patients have a GP in the neighbouring municipality which is not under the catchment area of AAIC units		utilisation of AAIC service is affected		information campaign is only conducted within the borders of the cooperating munucipalities		as a result they lack the prerequisite to refer the patients to AAIC units	p29, top	Location of patient and GP	IO2
		GPs are younger		they will refer more patients to AAIC untis		they are more positive about the offer			p32, mid	GP's age	IO2
		AAIC units are smaller in size		GPs, in genral, have more trust in the offer		they have well-functioning offer with a good professional quality			p31, bot	Size of the units	IO2
		GPs are unsure about the difference investiagtion methods used in hospital and AAIC units OR GPs have unfavourable attitude towards the AAIC service units		they prefer to refer the patients to the hospital		they think they use different investigation methods in the hospital and patients had to go to the hospital because they needed hospitilisation OR they think if they cannot do anything about the patient, AAIC untis won't be able to do anything		Intially they thought there would be no need for AAIC because it was about the patients who had to go to hospital	p32, mid	GPs attitude	IO2
	Patients who were sent to the short-term wards before are now sent to KAD	AAIC unit is located with the emergency rooms		there will be easier flow of patients		the patient does not require a treatment plan and a separate procedures are followed after admission and emergency unit also has 24-hour GP availability			p33, top	Co-location	IO1	IO4
		there are treatment packages for most common reasons for admission		GPs will refer the patient to AAIC units more easily		they do not have to come up with diagnosis and treatment plan and just refer the patient's responsibility to AAIC staffs		for example pneumonia, UTI- might be useful to have a few treatment path	p33, bot	Treatment plan	IO2
		AAIC service units are located in opposite direction of the hopsital i.e. away from the hospital		GPs might be reluctant to refer the patients		hopsitals would be even further away when/if complications arise and patients need hospitalisation			p34, mid	Location of AAIC units	IO2
		AAIC service are located in the hospital with emergency services		patients are preferrably referred to hospital		it is easier to admit patient in the hospital, hopsital has more facilities than AAIC			p34, bot	Location of AAIC units	IO2
		the patients suitable for KAD were treated in nursing homes before the inception of AAIC services for a municipality in collaboration		municipalities might still prefer to treat the pateints in nursing homes		they still want to treat patients locally instead of sending the patients to another municipality			p37, mid	Location of AAIC units	IO2
		AAIC service accepts patient from specialised health services or hospitals along with patients from GPs		unnecessary hospital admissions can be prevented		factually you can only tell hospital admission is unnecessary after running several investigations after a day or two		not so true for municipalities with hospitals and AAIC services far away from each other	p37, bot. p38, top	Suitable patient group	IO2	IO4
		the time-limit 72 hour for a patient is strictly followed		patients might not be satisfied with the service		they have to go home when they feel they need more care and observation at an institution, and they have to move from one place to another			p38, mid	Length of stay	IO1
		support staff at AAIC services know the offer and assist the GPs in passing the information about the offer		GPs will refer more patients to the AAIC services		GPs might be overwhelmed with information by the municipalities and authorities and unable to retrieve information on a busy day			p41, bot. p42, top	Information and communication	IO2
		municipality is large		utilisation of AAIC service might be lower than smaller municipalities		there are many doctors to reach out with information about the offer		Vice-versa for smaller municipalities	p42, mid	Size of the municipality	IO2
		AAIC offer is situated far from the municipality		GPs will not prefer to refer the patients to AAIC units		there might be problems with sending information about the offer, they will not have first hand knowledge about the offer			p42, bot	Proximity	IO2
		Lack of information among the GPs about the offer		utilisation of the services might be low		they won't have information about the establishment of AAIC units, the services provided and the expertise of the staffs prejudices and asssumptions are allowed to rule			p43, mid	Information and communication	IO2
G	Rf. 11, Johanessen and Tveiten (2018)	staffs are overwhelmed with practical tasks and documentation responsibilities		user participation cannot be ensured which might lead to possible adverse events and decrease in the quality of care		staffs (nurses) have to focus more on challenging collaboration with the purchaser's office and fulfil their administrative work of documentation		Data collected-2014	the whole article	Workload and user participation	IO1	IO4
H	Rf.7, Gjerstad and Nødland (2020)							Data collected-2018
	1 MIPAC started in 2014, 12 beds co-located with outpatient emergency services, intermunicipal collaboration of four municipalities	AAIC unit has medical equipment standardised treatments and prcedures, larger and more qualified staff		AAIC unit is a safer place for patients than nursing homes		the unit is more capable of discovering high risk conditions			p677, bot	Organisation	IO1
		AAIC unit has stable staff with nurses and a dedicated physician around the clock		enables the unit to provide safe service		there is clear division of responsibility and a transparent work plan, flat structure, open and inclusive work environment each nurse has responsibility of a specific patient			p678, mid	Staffing	IO1	IO2
		units are such designed that staff room is located in the middle of the ward		fosters positive experiences for both patients and staffs OR the units are perceived as trustworthy and attractive		patients are close to the staffs, enables coherent follow-up and accessible			p678, mid	Design	IO1
		units have optimal workforce, in terms of number and competency, with time in hand		patients perceive the service as safer, quieter and trustworthy		the staffs have time to prepare for the admission of the patient and provide them immediate medical help with care and attention which makes the patients feel more loved and cared for doctors and nurse can pay attention to patients and their emotions and approach each patient in a personal and informal way			p679, mid	Staffing and time	IO1
		reduced workload for the staffs		patients feel cared for and are satisfied with the service		doctors and nurses have more time to communicate with the patient about their conditions and in general, there is more interaction between doctors and nurses			p680, mid	Staffing and communication	IO1
		mutual involvement of all unit staffs in decision-making for the patient		fosters personalised trust in the service		doctors and nurses consult with each other about their doubts ad questions and search for a common decision based on reflections from all the parties involved there is no unilateral, authoritative voice from the doctor			p681, bot	Collaboration and communication or flat structure of organisation	IO1
		AAIC unis are small		promotes trust of people in the service		enables to foster atmosphere of inclusion with a dialogocal form of communication, and a democratic participatory organisational structure			p682, top	Size and communication	IO1
		flexibility on discharge of the patient		promotes trust of people in the service		entertains the wishes of the patient to stay longer or avoids problems when there is lack of immediately available and adequate municipal follow-up services at other institutions			p682, mid	Discharge criteria	IO1
I	Rf. 4, Landstad and Hole(2021)							Data collected-mentioned
	physicians from town in mid-Norway and seven rural municipalities	nurses have advanced ethical qualifications which integrate broad medical knowledge, advances clinical skills and the ability to take a holistic approach		they can meet the complex demands of working in emergency inpatient units and assist physicians in service delivery		patients in such units generally have multiple complex diagnosis, use several medications, and are acutely vulnerable responsibility is being transferred to local community health services for treatment of complex conditions				Nurse qualifcation	IO1
		nurses have experience working in such units for a few years		they will be able to provide quality services		they have better level of understanding to detect changes in patient situation at an early stage			p6,c2,bot	Nurse qualification	IO1
J	Rf. 14, Leonardsen and Busso (2016)							Data collected- 2014 to 2015			IO1
	5 MIPACs in Østfold county with 18 municipalities	admission criteria are strict		GPs modify the criteria to refer the patients to AAIC units		GPs having a clear diagnosis is not a necessity until the patient is in a stable condition			p710,c2,bot	Admission criteria	IO2
		GPs have any doubts over the patient's condition		they don't use AAIC untis		not having diagnostic facilities in AAIC units was a risk for the patients and GPs did not want to take that risk			p711, c1, bot	Diagnostic facilities	IO2
		GPs use AAIC services for people who don't necessarily need to be hospitalised		1. represented solution or an additional service to the people 2. the service is redundant and is misused		1. people benefit from clinical observation because they would not stay home d/t their condition 2. they can be managed with home-based services			p711,c2, mid	Unnecessary use	IO2	IO3
		GPs are exposed to pressure to refer the patients to AAIC units		they are unsure whether the right choice has been made		clinical assessment in the community can someitmes be a delay in correct patient treatment			p713, c2, mid	Pressure on GPs	IO1
K	Rf. 8 Vatnøy and Karlsen (2018)							Data collected-2017
	5 MIPACs in southern Norway	nurses have the ability to assess patient's health condition and make right decisions based on the changing needs and assessment		patient will get the right care at right time		there might sometimes be lack of communication between AAIC physicians, patient's condition might be different than originally reported			p3346, c1, mid	Nurse's competence	IO1	IO4
		nurses are experienced and have proficient control over prcedures and standards lke CPR, EWRs, and tools to improve communication		patient safety is ensured		this enables them to systematically map, plan and initiate interventions			p3346, c2. p3347, c1	Nurse's competence	IO1
		clear and precise communication and cooperation between nurses and physicians		appropriate medical treatment is ensured along with patient's safety and progress		although physicians are in-charge of medical treatment, nurses are the ones who observe and take care of the patient and provide feedback to the physicians			p3347, c1, mid	Communication	IO1
		communication and cooperation between AAIC units and home-based care		it will facilitate adequate care provision to the patient as well as satisfactory transition and follow-up after discharge		home-based care service providers have better knowledge of patient's residential environment and the municipal health services which is beneficial to better understand patient's preferences			p3347, c2, mid	Communication	IO1	IO4
		AAIC units are led by aceesible, approachable and professional leaders		nurses are satisfied with the workplace		they get opportunity to immerse themselves and implement developments related to nusrsing, leaders take contril of and handle disagreements between staffs and with granting authorities			p3348, c1, bot	Leadership	IO1	IO4
		nurses are responsible for several administrative works		intention of providing holistic care to the patients will fail		nurses will be overwhelmed with high workloads			p3348,c2,mid	Worload on nurses	IO1
		An open, cooperative and learning professional work environment maintained in AAIC units		lead to safe and better quality of care		there will be more engagement between the staffs and brings pleasure with the work , facilitates the improvement of nurses' (each other's) capabilities and performances			p3349,c1,top-mid	working environment
		tasks are adapted to nurses' professional competence and responsibility		leads to uniform care among AAIC service units of high quality and better patient outcomes		different level of competencies among care personnel, committed nurses who participate in continouous professional development promote high-quality care and safe patient outcomes		to provide high-quality care in MAUs, nursing competence should include the capability to recognise and handle deteriorating older patients while at the same time maintaining a holistic perspective	p3349, c1, top	Organisation

## Sheet: IPT sorted
	Article/Setting	If, there is, (Mechanisms)		then (Outcomes)		Because/Due to (Contexts)		Remarks	Location	Overarching theme	Overarching theme	Main Intended Outcomes affected	Other outcomes achieved	Mechanism	Context	Outcome	Ref
		AAIC services are co-located with emergency primary care centres		leads to 1. better patient flows 2. improved interprofessional collaboration and 3. admittance of appropriate patients to the units		availability of physicians 24-hours of co-location and availbility of different professionals			p78, c2, bot	Co-location	Co-location	IO1	IO4				6
		GPs or PCPs utilise diagnostic loop using hospitals services		1. patients might get negatively affected 2. AAIC staff feel safe enough to accept the patient		1. exposure to long waiting times in the emergency department and hospital atmosphere 2. hospitals provide clear diagnosis and treatment plan			p5, c1, top- mid	Diagnostic facilities	Diagnosis	IO1					6
		patients had previous experience of staying in AAIC units		they prefer to be admitted to similar units than hospitals		1 . Negative experiences at hospitals like long waiting times in over-crowded emergency departments or being placed in corridors 2. AAIC units are local and family are able to visit, rooms are pleasant and spacious			p5, c1, mid-bot	Patient preference	Previous experience	IO1					6
		AAIC service units are staffed with personnel having wide range of medical expertise and hospital physicians		GPs or physicians are less concerned and feel safer to refer the patients to AAIC service units		relatively high morbidity among patients eligible for admittance to AAIC service units and need for advanced medical treatment in primary health care			p5, c1, bot. c2, top	Staffing	Staffing	IO1					6
		Physician at AAIC units fulfill minimum competence required to work in these units like internal medicine or general medicine		they can handle the demanding job of being the in-charge of the units		unlike hospitals where there is a team collaboration, physicians have the sole medical responsibility and it can be quite demanding			p5, c2, mid	Staffing	Staffing	IO1					6
		Patient's/relatives' expectations and desires are mapped with patient's consent (good communication is ensured)		easier to ensure patient's and relatives' involvement in deciding the level of treatment		patients and relatives might have unrealistic expectations on treatment and admittance, and conflict on idea of professionally sound practice		involoving the patient in his/her assessment	p6, c2, top-mid	User involvement	User involvement	IO1					6
		user (patients and relatives) involvement in the treatment cannot be ensured due to time of the day and limited time to make deicisions		might lead to lower patient and relatives satisfaction and worsening health outcomes		usually relatives have more complete and comprehensive idea of patient's functional status and patient's habitual condition		relatives and families might not have the capacity to look after the patient even if the patient wanted home-based care	p6,c2,bot	User involvement		IO1					6
		AAIC services use diagnostic loops		1. negatively affects the patients 2. frustrates hospital physicians 3. ensures safety of the patient		1. they have to wait for long times unattended without anything happening 2. physicians have a lot of other tasks to perform 3. provides clear diagnosis of the patient condition			p4, c2, bot	diagnostic loops		IO1	IO2				9
		Physicians have full-time positions in the AAIC services		1. leads to better care for the patients and better prcocedure system 2. nurses feel safer and less stressed		1. physicians and nurses work together on systematic review of drugs and check on all patients regularly 2. nurses do not have to wait for the physicians for consultations if the patient's condition worsens			p4,c2,bot p5, c1, top	Staffing		IO1	IO2				9
		Patients are admitted in AAIC services		leads to better preceived care and patient satisfaction		AAIC staffs are kind and have skills in pain management, developing nutritional plans, communication skills			p5, c1, bot.	User perception		IO1					9
		many physicians working part-time		leads to patient frustration		they have to related to many different physicians during the stay and have to repeat their medical history many times			p5, c1, bot	Staffing and patient satisfaction		IO1					9
		patients in need of comprehensive long term care are admitted to AAIC services		leads to patient dissatisfaction and not necessarily better outcomes		the stay is too short as governed by strict discharge regulation (3-5 days)			p5,c2, mid	Patient suitability and satisfaction		IO1					9
		several physicians working part-time		treatment plans will be ineffective		new treatment plans are often initiated instead of adhering to the original ones			p7,c1,top	Staffing		IO1					9
	5 MIPACs in Østfold county	AAIC services are staffed with professional nurses and doctors		patients felt safe and the perceived quality of treatment was comparable to hospitals		personnel in AAIC units have the ability to observe and evaluate each patient's condition continuously and take necessary action			p320, c1	Staffing and patient experience		IO1					13
	Read 24: the development of IC in England	AAIC service units have limited diagnostic and treatment options, and competence		patients are sceptic about the quality of the services provided		they value being diagnosed faster than abstract things like kindness			p321, c1, top	Patient experience with facilities		IO1					13
		AAIC services are located closer to home		patients are more satisfied with the care		they do not have travel to the hospital which is away from home and it is easier for the relatives to come and visit			p321, c1, mid	Geographical location		IO1					13
		AAIC services have single rooms for each patient		patients are more satisfied with the care		it enables self-chosen seclusion or socialising with other patients, more opportunities to relax and more privacy			p321, c2, top	Physical environment and patient satisfaction		IO1					13
		AAIC has enough competent staffs to look after the patients		they feel more secure and satisfied with the care		they do not have to go through long waiting times, staffs have enough time observe and follow up each patient, and respond quickly whenever needed, partly also because the workload in AAIC units is lower than hosptials			p321, c2, mid-bot	Waiting times and patient satisfaction		IO1					13
E		The place of care and timing of transition to it is decided in consultation with the service user based on the pre-agreed objectives of care and the location that is most likely to enable the service user to reach these objectives		Health and social care professionals work in an integrated fashion with each other and carers								IO1	IO2				21
	Patients who were sent to the short-term wards before are now sent to KAD	AAIC unit is located with the emergency rooms		there will be easier flow of patients		the patient does not require a treatment plan and a separate procedures are followed after admission and emergency unit also has 24-hour GP availability			p33, top	Co-location		IO1	IO4				28
		the time-limit 72 hour for a patient is strictly followed		patients might not be satisfied with the service		they have to go home when they feel they need more care and observation at an institution, and they have to move from one place to another			p38, mid	Length of stay		IO1					28
G	Rf. 11, Johanessen and Tveiten (2018)	staffs are overwhelmed with practical tasks and documentation responsibilities		user participation cannot be ensured which might lead to possible adverse events and decrease in the quality of care		staffs (nurses) have to focus more on challenging collaboration with the purchaser's office and fulfil their administrative work of documentation		Data collected-2014	the whole article	Workload and user participation		IO1	IO4				11
	1 MIPAC started in 2014, 12 beds co-located with outpatient emergency services, intermunicipal collaboration of four municipalities	AAIC unit has medical equipment standardised treatments and prcedures, larger and more qualified staff		AAIC unit is a safer place for patients than nursing homes		the unit is more capable of discovering high risk conditions			p677, bot	Organisation		IO1					7
		AAIC unit has stable staff with nurses and a dedicated physician around the clock		enables the unit to provide safe service		there is clear division of responsibility and a transparent work plan, flat structure, open and inclusive work environment each nurse has responsibility of a specific patient			p678, mid	Staffing		IO1	IO2				7
		units are such designed that staff room is located in the middle of the ward		fosters positive experiences for both patients and staffs OR the units are perceived as trustworthy and attractive		patients are close to the staffs, enables coherent follow-up and accessible			p678, mid	Design		IO1					7
		units have optimal workforce, in terms of number and competency, with time in hand		patients perceive the service as safer, quieter and trustworthy		the staffs have time to prepare for the admission of the patient and provide them immediate medical help with care and attention which makes the patients feel more loved and cared for doctors and nurse can pay attention to patients and their emotions and approach each patient in a personal and informal way			p679, mid	Staffing and time		IO1					7
		reduced workload for the staffs		patients feel cared for and are satisfied with the service		doctors and nurses have more time to communicate with the patient about their conditions and in general, there is more interaction between doctors and nurses			p680, mid	Staffing and communication		IO1					7
		mutual involvement of all unit staffs in decision-making for the patient		fosters personalised trust in the service		doctors and nurses consult with each other about their doubts ad questions and search for a common decision based on reflections from all the parties involved there is no unilateral, authoritative voice from the doctor			p681, bot	Collaboration and communication or flat structure of organisation		IO1					7
		AAIC unis are small		promotes trust of people in the service		enables to foster atmosphere of inclusion with a dialogocal form of communication, and a democratic participatory organisational structure			p682, top	Size and communication		IO1					7
		flexibility on discharge of the patient		promotes trust of people in the service		entertains the wishes of the patient to stay longer or avoids problems when there is lack of immediately available and adequate municipal follow-up services at other institutions			p682, mid	Discharge criteria		IO1					7
	physicians from town in mid-Norway and seven rural municipalities	nurses have advanced ethical qualifications which integrate broad medical knowledge, advances clinical skills and the ability to take a holistic approach		they can meet the complex demands of working in emergency inpatient units and assist physicians in service delivery		patients in such units generally have multiple complex diagnosis, use several medications, and are acutely vulnerable responsibility is being transferred to local community health services for treatment of complex conditions				Nurse qualifcation		IO1					4
		nurses have experience working in such units for a few years		they will be able to provide quality services		they have better level of understanding to detect changes in patient situation at an early stage			p6,c2,bot	Nurse qualification		IO1					4
J	Rf. 14, Leonardsen and Busso (2016)							Data collected- 2014 to 2015				IO1
		GPs are exposed to pressure to refer the patients to AAIC units		they are unsure whether the right choice has been made		clinical assessment in the community can someitmes be a delay in correct patient treatment			p713, c2, mid	Pressure on GPs		IO1					14
	5 MIPACs in southern Norway	nurses have the ability to assess patient's health condition and make right decisions based on the changing needs and assessment		patient will get the right care at right time		there might sometimes be lack of communication between AAIC physicians, patient's condition might be different than originally reported			p3346, c1, mid	Nurse's competence		IO1	IO4				8
		nurses are experienced and have proficient control over prcedures and standards lke CPR, EWRs, and tools to improve communication		patient safety is ensured		this enables them to systematically map, plan and initiate interventions			p3346, c2. p3347, c1	Nurse's competence		IO1					8
		clear and precise communication and cooperation between nurses and physicians		appropriate medical treatment is ensured along with patient's safety and progress		although physicians are in-charge of medical treatment, nurses are the ones who observe and take care of the patient and provide feedback to the physicians			p3347, c1, mid	Communication		IO1					8
		communication and cooperation between AAIC units and home-based care		it will facilitate adequate care provision to the patient as well as satisfactory transition and follow-up after discharge		home-based care service providers have better knowledge of patient's residential environment and the municipal health services which is beneficial to better understand patient's preferences			p3347, c2, mid	Communication		IO1	IO4				8
		AAIC units are led by aceesible, approachable and professional leaders		nurses are satisfied with the workplace		they get opportunity to immerse themselves and implement developments related to nusrsing, leaders take contril of and handle disagreements between staffs and with granting authorities			p3348, c1, bot	Leadership		IO1	IO4				8
		nurses are responsible for several administrative works		intention of providing holistic care to the patients will fail		nurses will be overwhelmed with high workloads			p3348,c2,mid	Worload on nurses		IO1					8
		An open, cooperative and learning professional work environment maintained in AAIC units		lead to safe and better quality of care		there will be more engagement between the staffs and brings pleasure with the work , facilitates the improvement of nurses' (each other's) capabilities and performances			p3349,c1,top-mid	working environment		IO1					8
		tasks are adapted to nurses' professional competence and responsibility		leads to uniform care among AAIC service units of high quality and better patient outcomes		different level of competencies among care personnel, committed nurses who participate in continouous professional development promote high-quality care and safe patient outcomes		to provide high-quality care in MAUs, nursing competence should include the capability to recognise and handle deteriorating older patients while at the same time maintaining a holistic perspective	p3349, c1, top	Organisation		IO1					8
	2 MIPACs in eastern Norway MIPAC1: started 2014, 16 beds, collaboration of 7 municipalities MIPAC2: started 2016, 6 beds, collaboration of 5 municipalities	there is lack of physicians at night (M1)		GPs prefer to refer the patients to the hospital		uncertainty about the medical competence of staff			p76, c1, mid introduction	Staffing		IO2					6
		the admission criteria is too narrow and rigid		GPs strived to find the target group		the target group according to the criteria are quite limited in practice		more patients without clarified diagnosis should be accepted	P78, c1, mid	Admission criteria		IO2					6
		Physicians and nurses are forced to accept the patients who needed nursing care		the intended outcome of AAIC services are not (optimally achieved)/ AAIC services will end up being misused as transitory intermediate care		of constant shortage of beds in nursing homes and overburdened home-based services, and health authoritie's strenous efforts to expand home-based services			P78, c1, mid-bottom	Pressure or different expectations/goals		IO2					6
		lack of physicians at night (M1)		it burdens the hospital and physicians with additional work and frustrates patients with long waiting times and further transportation		GPs are worried about the safety of the patients at night and use the diagnostic loop			p78, c2, mid	Staffing		IO2					6
		admission criteria are strict and application procedures are time consuming and cumbersome		GPs prefer hospitals		physicians at AAIC services demand information that are difficult to obtain during home visits requiring several phone calls back and forth			p79, c1, mid	Admission criteria		IO2					6
	5 MIPACs with 4 to 11 beds in southeast Norway 3 located within emergency services 2 located within 5 to 15 mins from emergency services use diagnostic loop (timeframe of 6 hours within which hospitals must confirm the transfer of patients to units)	there is uncertainty in making a tentative or preliminary diagnosis		GPs or PCPs utilise diagnostic loop before admitting the patient to AAIC units		lack of time, medical records, laboratory tests and patient's own narratives GPs or PCPs feel legally, medically and ethically responsible for making the right decision			p4	Diagnostic facilities		IO2	IO3				6
		GPs or PCPs utilise diagnostic loop in hopsitals		they feel more secure about the patient		availability of extended diagnostic facilities, patient have more clarity and AAIC unit receive treatment plan from the hospital				Diagnostic facilities		IO2	IO3				6
		AAIC services are staffed with nurses all day and physicians only during the day time		GPs are concerned for the safety of the patient and prefer to refer the patient to hospitals or use the diagnostic loop		limited opportunities to reevaluate the patient's medical diagnosis and lack of trust on the comptence of nurses in AAIC units		what if the patient's condition worsens during the night	p5, c2, bot	Staffing		IO2	IO4				6
		AAIC physicians are very demanding regarding the kind of patients they admit		collaboration between GPs and physicians at AAIC units is challenging		different interpretations of admission criteria and patient's conditions			p6, c1, mid	Admission criteria and collaboration		IO2					6
		heirarchial imbalance between hospital physicians and GPs		GPs prefer to send the patients to AAIC units		two different traditions: primary care and specialist health care			p6, c1, top-mid	Collaboration		IO2	IO4				6
		GPs are not informed about the medical competence of personnel in AAIC units		more likely to refer the patients to hopsitals		GPs lack the overview of the competence of AAIC personnels			p8, c2, bot	Information and staffing		IO2					6
		Admission criteria are vague		Misuse of the AAIC services/ AAIC services are not optimally utilised to relieve hospitalisations		Patients with an urgent need for treatment and care declined at the expense of patients with less complicated situations			p4,c1,mid-bot	Admission criteria		IO2					9
		Overly restrictive admission criteria and cumbersome application procedure with requirement of detailed care plans with large amount of patient information		leads to cumbersome collaborations and preference of GPs or physicians to refer patients to hospitals		limited time, acute situation of the patient and unavailability of diagnostic tools			p4, c1, bot	Addmission criteria and procedure		IO2	IO4				9
		AAIC beds are used more for patients in need of comprehensive care than acute medical care		1. failure to attain the official mission of relieving hospital admissions 2. physicians are not satisfied with their job and might resign		constant pressure from collaborators to fill up the beds			p5, c1, mid	Improper utilisation		IO2					9
		considerable lack of beds in long term care service or lack of resources in municipality for long term care		misuse of AAIC service/beds		free AAIC beds			p6, c2, mid	Organisation		IO2					9
		GP's uncertainty about their responsibility towards the patient		GPs prefer to refer the patient in the hospital and leads to suboptimal handovers and increased risk of re-admissions		GP's responsibility ends when the patients are referred to the hopsital whereas in AAIC service units, they are responsible if the patient's condition worsens after admission			p176, c2, top-mid	Lack of trust		IO2	IO1, IO3, IO4				10
	9 MIPACs representing all KAD models started before 2014	a muncipality is small in size with clear conditons and few doctors		GPs will be more informed about the AAIC service and refer more patients to AAIC units		it is easier to dissemiante information to a small number of GPs compared to larger municipalities			p27,mid	Size and communication		IO2					28
	Main theme of the paper- geographical distance, information dissemination, strict admission procedures, GP's confidence in the offer, GPs knowledge in the offer, tradition of treatment, over-establishment	munipality is located further away from the service, for eg. In intermunicipal cooperation where smaller municiaplity are located away from service		service utilisation is affected		the GPs knowledge decreases the further away they are from the service			p27, bot	Distance and communication		IO2					28
		the patients have a GP in the neighbouring municipality which is not under the catchment area of AAIC units		utilisation of AAIC service is affected		information campaign is only conducted within the borders of the cooperating munucipalities		as a result they lack the prerequisite to refer the patients to AAIC units	p29, top	Location of patient and GP		IO2					28
		GPs are younger		they will refer more patients to AAIC untis		they are more positive about the offer			p32, mid	GP's age		IO2					28
		AAIC units are smaller in size		GPs, in genral, have more trust in the offer		they have well-functioning offer with a good professional quality			p31, bot	Size of the units		IO2					28
		GPs are unsure about the difference investiagtion methods used in hospital and AAIC units OR GPs have unfavourable attitude towards the AAIC service units		they prefer to refer the patients to the hospital		they think they use different investigation methods in the hospital and patients had to go to the hospital because they needed hospitilisation OR they think if they cannot do anything about the patient, AAIC untis won't be able to do anything		Intially they thought there would be no need for AAIC because it was about the patients who had to go to hospital	p32, mid	GPs attitude		IO2					28
		there are treatment packages for most common reasons for admission		GPs will refer the patient to AAIC units more easily		they do not have to come up with diagnosis and treatment plan and just refer the patient's responsibility to AAIC staffs		for example pneumonia, UTI- might be useful to have a few treatment path	p33, bot	Treatment plan		IO2					28
		AAIC service units are located in opposite direction of the hopsital i.e. away from the hospital		GPs might be reluctant to refer the patients		hopsitals would be even further away when/if complications arise and patients need hospitalisation			p34, mid	Location of AAIC units		IO2					28
		AAIC service are located in the hospital with emergency services		patients are preferrably referred to hospital		it is easier to admit patient in the hospital, hopsital has more facilities than AAIC			p34, bot	Location of AAIC units		IO2					28
		the patients suitable for KAD were treated in nursing homes before the inception of AAIC services for a municipality in collaboration		municipalities might still prefer to treat the pateints in nursing homes		they still want to treat patients locally instead of sending the patients to another municipality			p37, mid	Location of AAIC units		IO2					28
		AAIC service accepts patient from specialised health services or hospitals along with patients from GPs		unnecessary hospital admissions can be prevented		factually you can only tell hospital admission is unnecessary after running several investigations after a day or two		not so true for municipalities with hospitals and AAIC services far away from each other	p37, bot. p38, top	Suitable patient group		IO2	IO4				28
		support staff at AAIC services know the offer and assist the GPs in passing the information about the offer		GPs will refer more patients to the AAIC services		GPs might be overwhelmed with information by the municipalities and authorities and unable to retrieve information on a busy day			p41, bot. p42, top	Information and communication		IO2					28
		municipality is large		utilisation of AAIC service might be lower than smaller municipalities		there are many doctors to reach out with information about the offer		Vice-versa for smaller municipalities	p42, mid	Size of the municipality		IO2					28
		AAIC offer is situated far from the municipality		GPs will not prefer to refer the patients to AAIC units		there might be problems with sending information about the offer, they will not have first hand knowledge about the offer			p42, bot	Proximity		IO2					28
		Lack of information among the GPs about the offer		utilisation of the services might be low		they won't have information about the establishment of AAIC units, the services provided and the expertise of the staffs prejudices and asssumptions are allowed to rule			p43, mid	Information and communication		IO2					28
	5 MIPACs in Østfold county with 18 municipalities	admission criteria are strict		GPs modify the criteria to refer the patients to AAIC units		GPs having a clear diagnosis is not a necessity until the patient is in a stable condition			p710,c2,bot	Admission criteria		IO2					14
		GPs have any doubts over the patient's condition		they don't use AAIC untis		not having diagnostic facilities in AAIC units was a risk for the patients and GPs did not want to take that risk			p711, c1, bot	Diagnostic facilities		IO2					14
		GPs use AAIC services for people who don't necessarily need to be hospitalised		1. represented solution or an additional service to the people 2. the service is redundant and is misused		1. people benefit from clinical observation because they would not stay home d/t their condition 2. they can be managed with home-based services			p711,c2, mid	Unnecessary use		IO2	IO3				14
		AAIC services are co-located with nursing homes		lead to more efficient use of reources		the flexibility in the use of beds and healthcare professionals			p78, c2, bot	Location		IO3					6
		AAIC service is located near the hospital in the larger municipality in case of municipal cooperation		AAIC service is expensive for the smaller municipalities		smaller municipalities prefer hopsital due to the proximity of AAIC and hospital, capitation payment to the larger municipality			p79, c1, top	Location and intermunicipal cooperation		IO3					6
		strict admission criteria		leads to waste of resources and opportunity costs		intended patient group is very limted or practically do not exist whereas there is a huge need of places/beds in nursing home		Unit just wants uncomplicated, fully diagnosed patients	p5,c2,bot	Admission criteria		IO3					9
		AAIC services and purchaser office use different reporting routines and computer system		collaboration is hampered		nurses have to document revised care plans to the purchaser's office before discharge which they perceive to be time consuming; and staff at purchaser's office think the application procedure is unstructured			p79,c1, bot	Collaboration and communication		IO4					6
		Lack of communication between AAIC service providers and provider's office		loss of patient's confidence on the service		staffs at AAIC services promise services to the patient that are not possible on behalf of the pruchaser's office			p79, c2, top	Collaboration and communication		IO4					6
		conflict of interests between different AAIC service providers, (disagreements about which patients are medically appropriate for AAIC service)		collabroation between AAIC service providers and other partners is challenged		different expectations of collaborating partners from AAIC services, 1. AAIC service staffs are more focused on patient's appropriateness for the unit, 2. Providers in purchasing office and home based service want the patients to stay in the units as long as possible to relieve home-based services.			p80, c2.mid-bot	Collaboration and communication		IO4					6
		AAIC service units are staffed with doctors only during the day		leads to complicated communication between the nurses and GPs		there is more discussion and disagreements on the admission of the patient as a result of difference in professional capacity		Nurses wanted GPs to develop a treatment plan whereas GPs want to talk to fellow physician to discuss both diagnosis and treatment plan together	p6,c1,bot	Staffing and collaboration		IO4					6
	2 MIPACs in eastern Norway 1 MIPAC has 16 beds for 7 municipalities, opened in 2014 1 MIPAC has 6 beds for 5 municipalities, opened in 2016	providers of different professions and workplaced have different opinions on whether patients were suitable for AAIC service unit		collaboration between them is challenging		unclear/different understanding of admission criteria			p4, c1, mid	Admission criteria and collaboration		IO4					9
		Collaboration of municipalities for AAIC services		might lead to complications in collaboration between AAIC service units and home based service		different municipalities use different reporting routines and computer systems			p4, c2, mid	Intermunicipal collaboration		IO4					9
		AAIC staffs and purchaser's office staffs are not wary and respectful of each others work		leads to challenging coolaboration		staffs at purchaser's office argue that medical documentation in connection to patients' discharges is insufficient whereas nurses complain that purchaser's office staffs extensive demands for thorough reports require several hours of work			p6,c2,top	Collaboration		IO4					9
		providers have conflicting responsibilities, goals, tasks and clinical roles		leads to tensions and challenges in coolaboration		they have problems viewing situations from other provider's perspective and interpret guidelines and functions in a way that suits their reponsibilities and workplace		GPs have to admit patients, AAIC are too afraid of getting too ill patients, home-based services are over loaded and want the patients to stay in AAIC service as long as possible	p6,c2,mid	Collaboration		IO4	IO2				9
		providers get more time and opportunities to get to know each other		providers will engage in professional and interprofessional collaboration		developing trust and relationships requires time and there is time pressure for home-based services and there is lack of places to meet face to face			p6,c2,bot	Collaboration		IO4					9
		a new service unit constitutes increased bureaucratic levels		collaboration is hindered leading to impeding a smooth patient flow		providers having to go through new procedures and more collaborating partners for physicians, nurses, purchaser's office and home-based service providers			p6,c2. p7, c1, top	Collaboration		IO4	IO1				9
	5 MIPACS established as intermunicipal collaboration in south-eastern Norway with 4-11 beds 1 MIPAC has dedicated physician	physicians are not present at all times in AAIC service units OR physicians are present in AAIC units 24 hour		challenge in collaboration and handovers of the patients optimal communication and collaboration is maintained		physicians like to someone at the same professional level and do not prefer to talk to nurses about whether to refer the patient and where to refer them due to their limited professional knowledge GPs feel they have equal collaborative partners in physicians of the same professional level			p176, c1, top	Staffing and collaboration		IO4	IO1				10
		collaboration between GPs and hospital physician is challenging		leads to a clinical pathway for patients that are not smooth and a system that is not coordinated		hospital physicians think they are superior to the GPs and do not think for the patients			p176, c1, bot	Collaboration		IO4					10
		focus is put on improving collaboration and agreement on the distribution of responsibility between different healthcare levels		implementation of alternatives to general hosptials will succeed		there has been increased pressure due to complex and intense workload and initiatives to move care from hospitals to the community			p177,c2,top-mid	Collaboration		IO4					10
	Initial rough programme theories
A	Rf. 6, Johannessen and Steihaug (2020)							Data collected- 2017
B	Rf. 3, Nystrøm and Lurås (2021)							Data collected- 2020									6
C	Rf. 9, Johanessen and Steihaug (2019)							Data collected- 2017
D	Rf. 10, Leonardsen and Busso							Data collected- 2014 to 2015
E	Rf. 13, Leonardsen and Busso							Data collected- 2014 to 2015
	Rf. 21, Pearson and Anderson (2014)	PT1		PT2				Realist review
F	Rf. 28, Skinner (2015)							Data collected- 2014/2015
H	Rf.7, Gjerstad and Nødland (2020)							Data collected-2018
I	Rf. 4, Landstad and Hole(2021)							Data collected-mentioned
K	Rf. 8, Vatnøy and Karlsen (2018)							Data collected-2017

## Sheet: Combined
S.No	Original CMO configuration	Changed CMOs	Ref.	Context	Mechanism	Outcome	Remarks
1	Co-location of MIPAC services with emergency primary care centres or hospital (C) which has provision of different multidisciplinary health staffs and 24- hour physician availability reduces unnecessary hospitalisation (O) and thus better patient flow (O) as GPs are more confident in the medical competence in such MIPAC services (M)and there is improved interprofessional collaboration (M)		6, 28, 10	Co-location, Staffs (multidisciplinary health staffs, competent nurses, 24-hour physician service), professional capacity of medical staffs	GP's confidence in the medical competence, improved interprofessional collabroation, improved communication, similarity in professional capacity	Reduced unncessary hospitalisations
2	Lack of physicians at night in MIPAC units (C) reduces the referral of patients to the units (O) and increases the burden on hospital and physician (O) as GPs are uncertain about the medical competence of the staff (M) and concerned about the safety of the patient (M), and challenged communication due to difference in professional capacity (M)	Presence of physicians (of internal medicine or general physician background) at night in MIPAC units increases the referral of patients to the units (O) decreases the burden on hospital and physician (O) as GPs are certain about the medical competence of the staff (M), less concerned about safety of the patient (M), and they experience improved communication due to similar professional capactiy …	6,10	Staffing (physicians at night)	GP's confidence and concern, improved communication	Reduced unncessary hospitalisations	There is relatively high morbidity among patients eligible for admittance to MIPAC units and need for advanced medical treatment in primary health care (C)??
3	Lack of target group in practice due to narrow and rigid admission criteria, constant shortage of beds in nursing homes, over-burdened home-based services, and health authority’s strenuous efforts to expand home-based services (C) increases the misuse of resources (O) and misuse of MIPAC units as nursing care units (O) as physicians and nurses in MIPAC are forced to accept the patients in need of…	Availability of sufficient resources in/for long-term care like nursing homes, home-based care (C) decreases the misuse of the MIPAC units (O) as physicians and nurses in MIPAC are not forced to accept the patients in need of nursing care	6, 9, 14	Resources for long term care	Pressure on staffs by the municipality	Decreased the waste or misuse of resources
4	Clear, explicit and standard admission criteria generated from need mapping (C) decreases the misuse of MIPAC units as nursing units (O) as there is a larger target group for MIPAC units (M) and fewer empty beds (M)		6,9,14	Admission criteria	Increased demand	Reduced misuse of resources
5	Narrow and rigid admission criteria, cumbersome application procedures (C) decreases admissions to MIPAC units (O) which means hospital services are not relieved (O) as GPs do not have the capacity and time to collect and communicate detailed medical information about the patient in acute situations (M).	Broad and flexible admission criteria and convenient/manageable application procedures (C) increases admissions to MIPAC units (O) as it is more convenient and simple for GPs to refer the patients when they do not have the capacity and time to collect and communicate medical information about the patient in acute situations	6,9	Admission criteria	Convenient procedure	Reduced unncessary hospitalisations
6	Lack of : time, readily available medical records, and diagnostic facilities in MIPAC units (C) puts more pressure on hospital services (O) and increases cost of care (O) due to the use of diagnostic loop as GPs are uncertain in making tentative or preliminary diagnosis (M) and feel legally, medically and ethically responsible to make right decisions (M)	Availability of diagnostic facilities in MIPAC units when there is not enough time and readily available medical records for GPs to make decisions (C) increases admissions to MIPAC (O) as GPs are confident in the facilities even though they are uncertain in making prelimary diagnosis (M) and do not use diagnostic loops, and GPs also feel sound and satisfied about their responsibility to make the …	6, 14,9	Diagnostic facilities in MIPAC	GP's confidence, GPs legal, medical and ethical responsibility	Reduced unncessary hospitalisations
7	Availability of diagnostic facilities in MIPAC units when there is not enough time and readily available medical records for GPs to make decisions (C) decreases the cost of care (O) as as GPs are confident in the facilities even though they are uncertain in making prelimary diagnosis (M) and do not use diagnostic loops		6, 14,9	Diagnostic facilities in MIPAC	GP's confidence	Reduced cost of care
8	Different interpretation of admission criteria and patient’s criteria, and demanding nature of physicians at MIPAC (C) increases referral of patients to hospitals (O) as the collaboration between the GPs and physicians gets challenging (M)	Alike interpretation of admission criteria in MIPAC (C) increases the admission of patients to MIPAC (O) as there is uncomplicated collaboration between the GPs and physicians (M)	6,	Admission criteria	Improved collaboration	Reduced unncessary hospitalisations
9	Two different traditions of primary care and specialist health care physicians (C) increases GPs referral of patients to MIPAC units (O) as there is hierarchical imbalance between hospital physicians and GPs (M)		6,10	Different traditions of primary and specialist health care	Heirarchial imbalance	Reduced unncessary hospitalisations
10	GPs lack of overview of the competence of MIPAC staffs and the services provided (C) reduces utilisation of MIPAC services (O) as GPs have not been informed or communicated well on the MIPAC units (M)	Proper informed communication to the GPs about medical competence of the staffs and the services provided in MIPAC units (C) increases admissions to MIPAC (O) as GPs have sufficient overview of MIPAC	6, 28	Communication	Knowledge and trust on the service	Reduced unncessary hospitalisations
11	Unclear instructions about the transfer of patient’s responsibility (C) when referring a patient to MIPAC units reduces MIPAC admissions (O) as GPs feel they are still responsible after referral (M)	Clearer instructions about the transfer of patient's responsibility (C) increases admnissions to MIPAC (O) as GPs do not feel responsible for the patient even after referral (M)	10	Clearer instructions or guidelines	GPs insecutiry about patient's responsibility	Reduced unncessary hospitalisations
12	Larger size of the municipality with several GPs, and distance of municipality from the location of MIPAC units (C) reduces utilisation of MIPAC services (O) as it is harder to reach all the GPs with information on MIPAC units and services (M)	Smaller sized municipalities and shorter distance between municipalities and MIPAC (C) increases the utilisation of MIPAC services (O) as it is easier to reach all GPs with information on MIPAC units and services provided (M)	28	Municipality size, Location of MIPAC	Imnproved communication	Reduced unncessary hospitalisations
13	Younger age of the GPs (C) results in more referral to MIPAC units (O) as they are more positive about the offer (M)		28	GP's age	GP's perception about the service	Reduced unncessary hospitalisations
14	GPs lack of knowledge about: MIPAC services and difference in the investigation methods used in hospitals and MIPAC units (C) increases referral of patients to hospitals (O) due to GP’s ego and unfavourable attitude towards MIPAC units	GPs with sufficient knowledge on MIPAC services and investiagation methods used (C) increases the utilisation of MIPAC services (O) as they will not unfavourable attitude towards MIPAC units (M)	28	GPs knowledge on MIPAC	GPs attitude towards MIPAC	Reduced unncessary hospitalisations
15	Availability of standard treatment packages for most common reasons for admission or diseases (C) increases admissions at MIPAC units (O) as GPs do not have to develop treatment plan and can transfer patient’s responsibility to physicians at MIPAC (M)		28	Standard treatment packages at MIPAC	Convenient procedure	Reduced unncessary hospitalisations
16	Location of MIPAC away from hospitals (C) decreases referral to MIPAC (O) as GPs reluctant and fear that should complications arise, the patients have to travel far away for hospitalisation (M)	Locating MIPAC between hospital and community (C) increases the utilisation of MIPAC (O) as GPs no longer fear about the patient should any complications arise	28	Location of MIPAC	GPs fear about the safety of the patient	Reduced unncessary hospitalisations
17	Practice of treating acute patients in nursing home before the inception of MIPAC (C) for municipalities in collaboration with other municipalities results reduces use of MIPAC units (O) as municipalities might still prefer to treat the patients locally instead of sending them away (M)		28	Tradition of municipalities before MIPAC	Preference of municipalities to treat patients	Reduced unncessary hospitalisations
18	Support staff informed about MIPAC services (C) increases GPs referral of patients to MIPAC units (O) as GPs are overwhelmed with a lot of information from municipalities and authorities and might not be able to retrieve information on a busy day (M)		28	Overwhelming information from municipalities and authorities	Information dissemination and improved communication	Reduced unncessary hospitalisations
19	Co-location of MIPAC units with nursing homes (C) increases efficient use of resources/reduces care of cost (O) as there is flexibility in the use of resources like health professionals and beds (M)		6	Location of MIPAC	Flexibility in resource use	Reduced cost of care
20	Smaller municipality in intermunicipal collaboration with larger municipality for MIPAC and their payment system to the larger municipality (C) reduces utilisation (O) and increased cost for smaller municipalities (O) due to lower demand for services, and proximity of MIPAC with hospital (M)		6	Size of municipality, intermunicipal cooperation, increased proximity to hospital	Demand for service	Increased cost of care
21	Narrow, rigid or strict admission criteria (C) in MIPAC units increases waste of resources (O) as negligible demand for such units (M)	Broad and flexible admission criteria (C) decreases the waste of resources (O) as demand for services increases with bigger target groups (M)	9	Admission criteria	Demand for service	Redcued cost of care
22	Staffs at MIPAC promising services that cannot be provided by the municipalities (C) leads to patient’s loss of confidence in the service (O) and unsatisfactory patient flow in the service system (O) as there is lack of communication and collaboration between different service providers (M)	Sufficient communication and collaboration between different service providers (C) increases patient's confidence and satisfaction in the service (O) as there is uniformity or consensus on the services provided (M)	6	Communication	Consensus on services provided	Patient satisfaction	Interchangeable C and M
23	Disagreements about which patient are medically appropriate and conflict of interests between collaborative partners (C) hinders coordinated care pathways for patients (O) due to challenging collaboration (M)	Proper communication and collaboration between service providers in MIPAC (C) supports coordinated care pathways for patients (O) as there is agreements about the medical approiateness of the patient and absence conflict of interest (M)	6,9	Communcation and collaboration	Conflict of interest or agreement	Better coordinated care pathways
24	Use of different reporting routines and computer system between coordinating municipalities (C) hinders better coordinated pathways for patients (O) as they face challenging communication and collaboration (M)	Use of same reporting routines and computer systems between collaborating municipalities (C) supports coordinated patient pathways (O) as eases communication and collaboration (M)	9	Reporting routines and computer system, intermunicipal cooperation	communication and collaboration	Better coordinated care pathways
25	Lack of: respect towards each other’s work between MIPAC staffs and purchaser’s office, opportunities to know each other, and focus on improving collaboration and agreement on the distribution of responsibility, and increased bureaucratic levels (C) hinders the coordinated care pathways for patients (O) due to challenging collaboration (M)	More oppurtunities to know each other, focus agreement on the distribution of responsibility, reduced bureaucratic levels (C) supports coordinated patient care pathways (O) due to improved collaboration and increased respect towards each other (M)	9,10
26	Lack of: diagnostic facilities and physicians at night (C) leads GPs to use the diagnostic loop i.e. use diagnostic facilities in hospitals (IO) increases patient unsatisfaction (O) as they get exposed to long waiting times in emergency and hospital environment and multiple transfer (M) The mechanisms and contexts can be interchanged?	Availability of diagnostic facilities in MIPAC units (C) increases patient satisfaction (O) as they do not get exposed to negative experience like long waiting times, being placed in corridors a they would have to in emergency and hospital environment, and multiple transfers (M)	6,9	Diagnostic facilities in MIPAC	Exposure to negative experiences, multipel transfers	Patient satisfaction
27	Experiences like: long waiting times in over-crowded emergency departments; being placed in the corridor in the hospitals (C) and pleasant, spacious, single rooms where family are able to visit (C) increases patient satisfaction in MIPAC units (O) , as what is the mechanism?	Location of MIPAC closer to home and provision of single, spacious, pleasant rooms (C) increases patient satisfaction (O) as they are visited by relatives more than hospitals, and experience safety and privacy with separate rooms (M)	6, 13	Location of MIPAC, provision of single rooms	Visit by relatives, privacy,safety, self-chosen seclusion, relaxation	Patient satisfaction
28	Opportunity to map patient’s and relative’s expectations and desires with informed consent in MIPAC (C) increases their satisfaction and perceived service quality (O) as it ensures good communication about the admittance, treatment, and idea of professionally sound practice (M)		6	Patient and relatives involvement in treatment decision making	Communication	Patient satisfaction
29	Acute and untimely onset of conditions and need for treatment, lack of time for GPs to make decisions (C) decreases patient and relative’s satisfaction on the service (O) as it is difficult to ensure relative’s involvement in making decisions about patient’s treatment who generally have more complete and comprehensive idea of patient’s functional status and habitual condition (C)		6
30	MIPAC units staffed with full time physicians (C) increases the quality of the service (O) as nurses feel safer and less stressed and increased collaboration between nurses and physicians, adherence to one treatment plan (M) physicians and nurses work together on systematic review of drugs and check on all patients regularly,		9	Staffing (full time physicians)	Nurses feeling safe and less stressed, adherence to one treatment plan, increased collaboration and communication	Increased technical quality
31	MIPAC units staffed with full time physicians (C) increases patient satisfaction on the service (O) as they don’t have to relate to many different physicians and repeat their medical history all the time (M)		9	Staffing (full time physicians)	Convenince for patients	Patient satisfaction
32	Admission of patients in need of comprehensive long-term care or longer stay in MIPAC decreases patient satisfaction on MIPAC service (O) as they are discharged after a short stay (3-5 days) governed by the discharge criteria which does not necessarily result in better health outcomes (M)	Clear and explicit admission criteria to avoid admnission of patients in need of comprehensive long-term care or longer stay in MIPAC (C) avoids patient dissatisfaction in ther service (O) as they are referred to appropriate care service (M)	9, 28,7	Admission criteria	Appropriate care delivery	Patient satisfaction
33	Flexibility on the discharge of the patient in MIPAC (C) promotes the trust of people (O) as it entertains the wishes of the patient to stay longer or avoid problems when there is immediate lack of available beds in the municipality (M)		9,28,7	Discharge criteria	Fulfilled expectation	Patient's trust and satisfaction
34	MIPAC units staffed with enough competent professional nurses and doctors (C) and their capacity to observe and evaluate each patient’s condition promptly and continuously (C)increases patient satisfaction (O) as they feel safe and taken care (M)		13 merge with 30?	Staffing (doctors and nurses)	Patient's feel safe and taken care of	Patient satisfaction
35	Limited availability of diagnostic and treatment options in MIPAC units (C) decreases the perceived quality of the service (O) as patients value being diagnosed faster more than kindness (M)	Availability of diagnostic facilities in MIPAC (C) increases the perceived quality of the service (O) as patients value prompt diagnosis than abstract things like kindness (M)	13	Diagnostic facilities in MIPAC	Preference for prompt diagnosis	Patient satisfaction
36	MIPAC units located closer to home/in the community (C) increases the patient’s satisfaction of the service (O) as this means less travel time, easier for the relatives to come and visit (M)		13	Location of MIPAC	Visit by relatives, shorter travel time	Patient satisfaction
38	Nurses overwhelmed with practical tasks, and administrative and documentation responsibilities (C) decreases the quality of care (O) and might lead to worsened health outcomes (O) as user participation cannot be ensured due to lack of time (M) and inability to allocate time to patients (M)	MIPAC where nurses are not overwhelmed with practical tasks, and administrative and documentation responsibilities (C) increases the quality of care (O) as user participation can be ensured (M) and more time will be allocated for patient care (M)	11,8	Admistrative and documentation responsibilities on nurses	User participation, time allocation to patient care	Technical quality of care, patient satisfaction
39	Provision of competent nurses and physician around the clock (C) increases the quality of the service (O) as there is a clear division of responsibility, transparent work plan, flat hierarchical structure, open and inclusive work environment and capacity to deal individual patient (M), and mutual involvement of all unit staffs in decision making for patient (M)		7	Staffing	Transparent work plan, division of responsibility, involvement in decision making	Technical quality of care
40	MIPAC units designed such that staff room is located in the middle of the ward and patients are close to the staffs (C) increases the trust of patients (O) as it enables coherent follow-up of patients (M)		7	Design of the unit	Patient follow-up	Patient satisfaction
41	Smaller MIPAC units (C) promotes the trust of people in the service (O) as it enables to foster the atmosphere of inclusion with a dialogical form of communication, and a democratic participatory organisation structure (M)		7	Size of MIPAC	Communication, participation	Patient trust
42	Nurses possessing advanced ethical qualifications which integrate broad medical knowledge, advanced clinical skills, and the ability to take a holistic approach and previous experience working in such units in MIPAC units(C) increases the quality of the service (O) as they can meet the complex demands of working in emergency inpatient units and assist physicians in service delivery (M)		4,8	Staff (nursing competence)	Capacity to meet complex demands	Technical quality of care
43	GPs exposed to pressure to refer the patients to MIPAC (C) hinders the coordinated pathways for the patients (O) as inability to correctly assess the patients clinically in community setting		14
44	Maintaining clear and precise communication and cooperation between physicians and nurses in MIPAC (C) increases the quality of the service i.e. appropriate medical treatment is ensurds along with patient’s safety and progress (O) as nurses are the ones who observe and take care of the patient and provide feedback to the physicians (M)		8	Nurses are primary care givers	Communication between physicians and nurses	Patient safety	have to work on this
45	Communication and cooperation between MIPAC and home-based services (C) increases the quality of the service i.e. adequate care provision to the patient and coordinated patient flow (O) as home-based service providers have better knowledge of patient’s environment and preferences (M)		8				not so sure about this
46	Provision of services in MIPAC units where tasks are adapted to the nurses’ professional competence and responsibility (C) increases the quality of service (O) and promotes better health outcomes (O) as nurses are committed in participating to continuous professional development (M)		8

## Sheet: Explanations
S.No	Particulars	Remarks
A	Intended outcomes of MIPAC
1	Healthcare service of better quality, both perceived and technical that results in better health outcomes and patient satisfaction	IO1
2	Reduced pressure on specialits health services by preventing unnecessary hopsitalisation	IO2
3	Reduced cost of care	IO3
4	Better coordinated care pathways for patients	IO4
																	Practitioner/provider's perspective
																	Service user perspective
																	Organisational perspective
